# Supplementary material for: Attitude of mental healthcare providers toward tele-psychiatry services and associated factors at public referral hospitals in Addis Ababa city, Ethiopia
Source: Int J Ment Health Syst. 2023 Sep 12;17:26. doi: 10.1186/s13033-023-00596-5 (PMC10496341; doi:10.1186/s13033-023-00596-5)
Supplement: Supplementary file 2 — Additional file 2: Table S1. Socio-demographic related questions. Table S2. Organizational related questions. Table S3. Personal related questions. Table S4. Knowledge Related Questions. Table S5. Attitude Related Questions. [file 13033_2023_596_MOESM2_ESM.zip]

Archive with 3 entries (2 files):
- Supplementary Files/
- Supplementary Files/Amaharic translation.docx
- Supplementary Files/suplemantory File 2(Quetinorey).docx
